# Supplementary material for: Molecular Processes of Dodder Haustorium Formation on Host Plant under Low Red/Far Red (R/FR) Irradiation
Source: Int J Mol Sci. 2022 Jul 7;23(14):7528. doi: 10.3390/ijms23147528 (PMC9322645; doi:10.3390/ijms23147528)
Supplement: Supplementary file 1 [file ijms-23-07528-s001.zip › ijms-1771005-supplementary/Table S1.xlsx]

## Sheet: CleanData summary
Table S1. Summary of sample sequencing data quality.
Sample	Raw Reads	Clean Reads	Clean Bases	Error(%)	Q20(%)	Q30(%)	GC Content(%)
HC0_1	23949747	23386206	7.02G	0.03	97.86	93.74	47.26
HC0_2	23388243	22284014	6.69G	0.02	98.38	94.94	45.9
HC0_3	22779391	22151191	6.65G	0.03	97.6	93.17	46.94
HC1_1	22619033	21846296	6.55G	0.03	97.97	93.84	45.76
HC1_2	22497902	21183367	6.36G	0.03	97.71	93.21	44.61
HC1_3	22601172	21501484	6.45G	0.03	97.86	93.57	45.35
HC2_1	22982745	21642662	6.49G	0.02	98.12	94.15	43.84
HC2_2	21272854	20434868	6.13G	0.03	98.1	94.03	43.74
HC2_3	23952488	23402469	7.02G	0.02	98.55	95.29	46.74
HC3_1	23310590	22898579	6.87G	0.03	97.71	93.47	46.58
HC3_2	22874338	22568253	6.77G	0.03	97.73	93.52	46.25
HC3_3	21702566	21382850	6.41G	0.02	98.11	94.45	46.39
LC0_1	23411312	22806319	6.84G	0.02	98.5	95.19	46.8
LC0_2	23818663	23226992	6.97G	0.02	97.97	94.24	45.54
LC0_3	23730158	22912031	6.87G	0.03	97.83	93.75	47.1
LC1_1	22222730	21419507	6.43G	0.03	97.62	93.3	46.37
LC1_2	23406997	22535628	6.76G	0.03	97.73	93.54	47.03
LC1_3	23333647	22494794	6.75G	0.03	97.81	93.8	46.8
LC2_1	24085819	23830968	7.15G	0.03	97.61	93.22	46.42
LC2_2	23038541	22703908	6.81G	0.03	97.6	93.16	46.58
LC2_3	25045674	24529423	7.36G	0.02	98.04	94.41	46.63
LC3_1	23328161	22939839	6.88G	0.03	97.76	93.58	46.54
LC3_2	23786740	23484706	7.05G	0.03	97.61	93.22	46.7
LC3_3	22519417	22255831	6.68G	0.03	97.82	93.7	46.47
